# Supplementary material for: The Effect of Plant-Based Protein Preparations on Quality and Functional Properties of Cream Filling
Source: Molecules. 2026 May 8;31(10):1565. doi: 10.3390/molecules31101565 (PMC13209638; doi:10.3390/molecules31101565)
Supplement: Supplementary file 1 [file molecules-31-01565-s001.zip]

Archive with 1 entries (1 files):
- molecules-4240799-supplementary.pdf
